# Supplementary material for: MicroRNA-99 Family Members Suppress Homeobox A1 Expression in Epithelial Cells
Source: PLoS One. 2013 Dec 3;8(12):e80625. doi: 10.1371/journal.pone.0080625 (PMC3849180; doi:10.1371/journal.pone.0080625)
Supplement: Table S1 — Genes that down-regulated by miR-99 family members. (XLS) [file pone.0080625.s005.xls]

## Sheet: Sheet1
Table S1: Genes that down-regulated by miR-99 family members
	microarray experiment						Bioinformatics tools predicted targets of miR-100
Gene	HaCaT	1386ln	C4-2	SCC29	4T1	SUM	DIANAmT	miRanda	miroCosm	miRDB	miRWalk	RNAhybrid	PicTar4	PicTar5	PITA	RNA22	TargetScan5.1	TargetScanHuman6.2	SUM
CTDSPL	0.822513	0.598565	0.491417	0.561798	/	4	1	1		1	1			1			1	1	7
NMT1	0.854587	0.632957	0.605544	0.632911	/	4		1						1					2
TMEM30A	0.70367	0.479748	0.594282	0.480769	/	4		1						1			1	1	4
ATP6AP1	/	0.459785	0.431609	0.492611	/	3	1	1			1			1					4
BMPR2	0.832089	/	0.640216	/	0.49	3		1						1			1	1	4
CDK6	0.745888	0.546999	0.404799	/	/	3								1					1
DNAJB4	0.782954	0.624598	0.358973	/	/	3		1						1					2
FABP5	0.784019	/	0.662405	/	0.32	3													0
HIPK3	0.648541	0.630295	0.493891	/	/	3													0
HOXA1	0.727939	/	0.499918	0.571429	/	3	1	1	1		1	1	1	1		1	1	1	10
KBTBD8	0.875112	/	0.534394	0.409836	/	3	1			1	1	1	1	1			1	1	8
KCTD10	/	0.567361	0.380208	0.487805	/	3		1	1					1					3
LRRC8B	0.691169	0.662127	0.619093	/	/	3												1	1
MMP13	0.613791	/	/	0.363636	0.3	3													0
mTOR/FRAP1	0.879966	0.672162	0.665419	/	/	3	1	1	1	1	1	1	1	1	1	1	1	1	12
RAB15	0.769456	/	0.538057	/	0.47	3		1						1					2
REEP3	0.819048	0.596064	0.585991	/	/	3													0
SLC39A6	0.82229	0.521265	0.526136	/	/	3								1					1
SMARCA5	0.699803	0.548362	0.479564	/	/	3	1	1	1	1	1	1	1	1		1	1	1	11
SMEK2	0.85028	0.631314	0.589617	/	/	3	1				1					1	1	1	5
SNX9	0.842518	/	0.481373	0.510204	/	3	1	1			1			1					4
TTC30A	/	0.548605	0.572635	0.392157	/	3	1	1			1			1			1	1	6
VLDLR	0.759241	0.661985	/	/	0.46	3	1	1			1	1	1	1		1			7
ZDHHC18	0.769077	0.661265	/	0.680272	/	3	1	1			1	1		1					5
ABCB6	0.840296	/	/	/	0.34	2													0
ACE2	0.735298	/	/	/	0.48	2													0
ADAM19	0.876478	0.592965	/	/	/	2		1						1					2
AIM1	0.819747	/	0.549535	/	/	2													0
AKR1B10	0.449325	/	/	0.510204	/	2													0
ALX4	0.764236	0.651289	/	/	/	2													0
ANKRD52	0.792295	0.623884	/	/	/	2		1						1					2
ARHGAP23	0.787335	/	0.660279	/	/	2													0
ARL8B	0.841474	/	/	/	0.31	2													0
ARPP19	0.834058	0.609391	/	/	/	2													0
ARRDC4	0.797038	/	/	/	0.17	2								1					1
ASNS	0.804185	/	/	/	0.41	2			1							1			2
ATP6V1C1	/	0.669145	0.588178	/	/	2													0
ATXN2L	0.852109	/	/	/	0.48	2													0
B3GALTL	0.870858	/	0.605223	/	/	2								1			1		2
B3GNT2	0.730806	0.524847	/	/	/	2													0
BAZ2A	0.742344	0.631511	/	/	/	2	1	1			1	1		1			1	1	7
BPGM	0.877141	/	0.650005	/	/	2			1					1					2
BTBD3	0.866637	/	0.62657	/	/	2													0
C11orf52	0.857477	0.621872	/	/	/	2			1					1					2
C14orf169	0.795994	0.669168	/	/	/	2		1											1
C15orf51	0.815078	0.60096	/	/	/	2													0
C16orf87	0.847767	0.620189	/	/	/	2													0
C18orf54	0.786392	/	0.534485	/	/	2													0
C1orf89	0.779046	0.63387	/	/	/	2													0
C1orf96	0.814395	/	0.636252	/	/	2													0
C21orf67	0.642425	0.521833	/	/	/	2													0
C3orf77	0.797911	0.599587	/	/	/	2													0
C4orf16	/	/	0.505866	0.578035	/	2	1	1		1	1	1		1		1	1		8
C5orf23	0.748762	0.556356	/	/	/	2													0
C9orf93	0.870448	/	0.655263	/	/	2													0
CAMK2D	0.759204	/	0.658974	/	/	2			1					1					2
CAMTA1	/	/	0.379518	/	0.47	2		1						1			1	1	4
CASZ1	0.847638	0.628502	/	/	/	2		1						1					2
CBFA2T2	0.813695	/	0.654223	/	/	2													0
CCDC59	0.767325	0.619047	/	/	/	2			1										1
CCDC92	0.81343	/	0.58311	/	/	2													0
CCL2	0.638554	/	/	/	0.34	2													0
CCL5	0.618661	/	/	/	0.29	2													0
CCL7	0.869242	/	/	/	0.04	2													0
CD14	0.640198	/	/	/	0.49	2													0
CD209	0.781279	0.659754	/	/	/	2													0
CD47	0.866757	/	0.568715	/	/	2													0
CD99L2	0.838725	/	0.602587	/	/	2													0
CDKN1A	0.863268	/	/	/	0.24	2													0
CDO1	0.762284	0.630916	/	/	/	2													0
CENPH	0.845783	/	/	/	0.44	2													0
CEP70	0.862688	/	0.614055	/	/	2													0
CIB2	0.869345	/	/	/	0.25	2			1										1
CIRBP	/	/	0.63179	/	0.36	2										1			1
CISD1	0.813148	/	/	/	0.35	2													0
CLCN5	0.860705	/	0.583296	/	/	2													0
CLDN3	0.826485	/	/	/	0.34	2													0
CPEB3	0.833763	/	0.385161	/	/	2													0
CTCFL	0.77599	0.605706	/	/	/	2													0
CXCL13	0.732764	/	0.632691	/	/	2													0
CXCL16	0.724195	/	0.439178	/	/	2	1	1	1		1			1			1		6
CYP2C18	0.804163	0.670356	/	/	/	2													0
CYP4F2	0.830378	/	0.584282	/	/	2													0
DEGS1	0.850911	0.620073	/	/	/	2													0
DENND2C	0.769648	0.629256	/	/	/	2													0
DGCR2	0.876806	/	0.597771	/	/	2		1						1			1		3
DIO1	0.73434	/	0.58306	/	/	2													0
DLEU2L	0.875507	0.574716	/	/	/	2													0
DNASE2B	0.810565	/	0.6226	/	/	2													0
DYNLRB2	0.84603	/	0.540377	/	/	2													0
EDN1	0.763548	/	/	/	0.5	2													0
EEA1	0.877749	0.666793	/	/	/	2													0
EIF1AY	0.782227	0.648941	/	/	/	2													0
EIF5	0.846916	0.533652	/	/	/	2								1					1
EPDR1	/	0.498961	0.328368	/	/	2	1	1			1	1		1			1	1	7
EVI2A	0.752769	0.642185	/	/	/	2													0
FAM126B	0.71206	/	0.405214	/	/	2	1	1				1	1	1					5
FAM64A	0.808018	/	0.566394	/	/	2		1						1			1		3
FAM95B1	0.80761	0.45608	/	/	/	2													0
FAM99A	0.652274	0.650824	/	/	/	2													0
FDX1	0.819258	0.614477	/	/	/	2													0
FGFR3	0.859083	/	/	0.680272	/	2	1		1		1	1	1	1			1	1	8
FKSG83	0.586735	0.546832	/	/	/	2													0
FLJ25758	0.725355	0.666945	/	/	/	2													0
FLJ38379	0.815253	0.606168	/	/	/	2													0
FLRT2	0.684499	/	/	/	0.33	2								1					1
FOLH1	0.783106	0.503607	/	/	/	2													0
FRZB	0.87321	0.618772	/	/	/	2													0
FUT3	0.706617	0.596962	/	/	/	2													0
FZD5	0.866962	/	0.512525	/	/	2	1	1			1			1			1	1	6
FZD7	0.872417	/	0.593571	/	/	2		1						1					2
FZD8	0.726442	/	0.550393	/	/	2	1	1	1		1	1	1	1		1	1	1	10
GALNT11	0.872834	/	0.600761	/	/	2		1	1					1		1			4
GFM1	0.829429	/	0.649071	/	/	2	1	1			1			1		1			5
GK3P	0.754666	/	0.660501	/	/	2													0
GKAP1	0.66806	0.565383	/	/	/	2													0
GOLGA4	0.854428	0.628581	/	/	/	2													0
GOPC	0.849461	0.576455	/	/	/	2													0
GPAM	0.749053	0.642536	/	/	/	2								1					1
GPNMB	0.862203	/	0.499518	/	/	2													0
GPR37L1	0.674687	0.644973	/	/	/	2													0
GRAMD1C	0.865173	/	0.570706	/	/	2													0
GREM2	0.812827	0.656442	/	/	/	2													0
GRHL1	0.716873	/	0.637077	/	/	2		1	1								1	1	4
GXYLT1	0.856105	0.672031	/	/	/	2													0
HABP2	0.879509	0.671505	/	/	/	2													0
HECA	0.878887	/	0.647559	/	/	2													0
HIGD1A	0.804113	0.669785	/	/	/	2								1					1
HIST1H2AH	0.866667	/	0.456218	/	/	2													0
HIST1H3A	0.797906	0.583959	/	/	/	2													0
HIST1H4C	0.831628	/	0.530784	/	/	2													0
HIST1H4I	0.865617	/	0.661348	/		2													0
HMGB3	0.7536	/	0.654648	/	/	2													0
HMGN5	0.876679	0.581479	/	/	/	2													0
HOPX	0.707053	/	0.586143	/	/	2													0
HOXA10	/	/	0.633413	0.52356	/	2													0
HOXA3	0.827023	/	0.659193	/	/	2					1								1
HSD11B1	0.826261	/	/	/	0.2	2													0
HSD3BP4	0.626146	0.666529	/	/	/	2													0
HSP90AA4P	0.619734	0.652378	/	/	/	2													0
HSPA4L	0.777508	/	/	0.444444	/	2													0
HSPB2	/	0.642576	/	/	0.29	2													0
HSPE1	0.80021	/	/	/	0.38	2													0
HYLS1	0.645259	/	/	/	0.42	2													0
IL6	0.8347	0.573323	/	/	/	2													0
IMPDH1	/	/	0.619075	0.581395	/	2	1	1	1		1			1	1	1	1		8
INPP4B	/	0.627967	0.260765	/	/	2										1			1
KCND3	0.696666	/	0.589634	/	/	2													0
KCNE4	0.864423	0.658155	/	/	/	2													0
KCTD6	0.825231	/	/	/	0.47	2													0
KIAA0562	0.797375	/	0.448548	/	/	2	1	1											2
KIF14	0.830597	/	/	/	0.49	2													0
KLHL24	0.747518	/	0.579431	/	/	2													0
LPGAT1	0.746079	/	0.571797	/	/	2								1					1
LPPR4	0.85903	0.643535	/	/	/	2	1	1			1			1			1		5
LSM5	/	/	0.522953	/	0.45	2													0
MAFB	0.800454	/	0.596338	/	/	2								1					1
MAGI2	0.813142	/	0.610982	/	/	2													0
MAP2	0.703367	/	/	0.531915	/	2										1			1
MAP9	0.845355	/	0.422548	/	/	2		1						1					2
MEF2C	0.72244	0.633598	/	/	/	2													0
MID1	0.771913	/	0.596308	/	/	2													0
MMP10	0.773611	/	/	/	0.2	2			1					1					2
MRP63	0.793438	/	/	/	0.36	2													0
MRPL22	0.854961	/	/	/	0.39	2													0
MYBL1	0.869326	/	0.463329	/	/	2													0
MYCBP	/	/	0.330671	0.411523	/	2	1	1			1			1			1		5
NAP1L1	/	0.667528	0.516592	/	/	2													0
NEDD4	0.736609	/	0.635077	/	/	2													0
NFYB	0.80486	0.586548	/	/	/	2													0
NID2	0.879454	0.664154	/	/	/	2													0
NKIRAS1	0.816299	/	/	/	0.46	2													0
NKX3-1	0.842302	/	0.502525	/	/	2		1									1		2
NPC1L1	0.854783	0.669084	/	/	/	2													0
NPR3	/	0.606774	/	0.487805	/	2	1	1	1		1			1		1			6
NUDT1	/	/	0.562086	/	0.49	2													0
NXNL2	0.704231	0.665966	/	/	/	2													0
OR13D1	0.806267	0.657558	/	/	/	2													0
OR14J1	0.865269	0.663211	/	/	/	2													0
PAMR1	0.858565	0.648186	/	/	/	2													0
PAPPA	0.732733	0.550121	/	/	/	2								1					1
PART1	0.874215	/	0.604054	/	/	2													0
PCDHB16	0.806228	0.547014	/	/	/	2													0
PCMTD1	0.859328	0.533481	/	/	/	2													0
PHC3	0.866908	/	0.616361	/	/	2		1						1			1		3
PHF10	0.600194	0.634763	/	/	/	2													0
PHLDB2 / PLCXD2	/	0.651759	0.650698	/	/	2													0
PLDN	0.877998	/	0.408115	/	/	2													0
PLEKHF2	0.793845	/	0.548784	/	/	2													0
POU3F1	0.549309	0.480604	/	/	/	2								1					1
POU3F2	0.781599	0.649648	/	/	/	2													0
PPID	0.858887	/	0.558297	/	/	2													0
PPM1H	0.668774	/	0.519336	/	/	2		1			1			1			1		4
PSMC3IP	0.850062	/	/	0.49505	/	2													0
PTPRZ1	0.765864	/	/	/	0.18	2													0
RAMP1	0.83627	/	0.631628	/	/	2													0
RASA3	0.867785	/	0.601588	/	/	2	1	1	1		1			1			1		6
RFC1	0.735038	0.555997	/	/	/	2													0
RGS9BP	0.872792	/	0.64789	/	/	2													0
RIMS1	0.846194	/	0.624312	/	/	2													0
RNF144B	0.871843	/	0.447419	/	/	2	1	1			1			1			1		5
RNF8	0.84829	0.652482	/	/	/	2													0
RNFT1	0.721169	0.583235	/	/	/	2													0
RNU4-1	0.73869	0.62845	/	/	/	2													0
RNU5B-1	0.49366	0.638749	/	/	/	2													0
RNU5E	0.446521	0.638673	/	/	/	2													0
ROCK1	/	0.640003	/	0.529101	/	2								1					1
RPA4	0.84291	0.629379	/	/	/	2													0
RPL36A	0.852523	/	/	/	0.36	2													0
RSRC1	0.818072	/	0.653241	/	/	2													0
SCN3A	0.859673	/	/	/	0.36	2													0
SEMA3C	0.632356	/	/	/	0.41	2													0
SEPP1	0.830885	/	/	0.401606	/	2			1										1
SERF1A / SERF1B	0.863932	/	0.63356	/	/	2													0
SERPINA12	0.797955	0.649283	/	/	/	2													0
SESN2	0.763288	0.532001	/	/	/	2													0
SESN3	0.777869	/	/	0.343643	/	2													0
SGMS2	0.87612	/	0.573926	/	/	2													0
SGPP1	0.856188	0.652152	/	/	/	2													0
SGSM1	0.846358	/	0.635279	/	/	2													0
SIAE	0.680742	/	0.450056	/	/	2													0
SIGLEC6	0.794583	0.6537	/	/	/	2													0
SLAMF1	0.879899	0.657959	/	/	/	2													0
SLC16A6	0.683413	/	0.577222	/	/	2													0
SLC2A12	0.853273	/	0.55072	/	/	2													0
SLC30A1	0.63508	0.539625	/	/	/	2													0
SLC44A1	0.838394	/	0.534041	/	/	2		1		1	1	1	1	1			1	1	8
SLC7A11	0.74771	/	/	0.473934	/	2								1					1
SLC7A8	0.82863	/	/	0.52356	/	2													0
SLITRK5	0.562311	0.646526	/	/	/	2													0
SNORA19	0.780933	0.573633	/	/	/	2													0
SNORA22	0.508352	0.462973	/	/	/	2													0
SNORA40	0.873633	0.653482	/	/	/	2													0
SNORD45A	0.475428	0.567503	/	/	/	2													0
SNORD45C	0.763579	0.482613	/	/	/	2													0
SNORD82	0.5088	0.5122	/	/	/	2													0
SORBS2	0.821482	/	0.393791	/	/	2													0
SPC25	0.826393	/	/	/	0.34	2													0
SPRR2B	0.73315	0.629806	/	/	/	2													0
SPRR2E	0.759552	0.620021	/	/	/	2													0
SQRDL	0.860448	/	/	/	0.48	2													0
SSB	0.71862	0.623517	/	/	/	2			1							1			2
STOM	0.845098	/	/	/	0.41	2													0
SUDS3	0.804386	/	0.319727	/	/	2	1	1			1			1			1		5
SUMO1P3	0.614528	0.621515	/	/	/	2													0
TAF13	0.71855	/	0.638063	/	/	2													0
TARP /// TRGC2	0.697996	0.17612	/	/	/	2													0
TBC1D16	0.84106	/	/	0.487805	/	2													0
TFPI	0.872314	/	0.511119	/	/	2													0
THAP5	0.825517	/	0.62694	/	/	2													0
TMEFF2	0.873391	/	0.380956	/	/	2													0
TMEM135	0.824151	/	0.641398	/	/	2		1						1			1	1	4
TMEM41B	0.737881	/	0.434229	/	/	2													0
TMTC1	0.83202	/	0.617556	/	/	2													0
TP53TG1	0.730006	/	0.572518	/	/	2													0
TRIB2	/	0.65985	/	0.487805	/	2	1	1	1		1	1	1	1			1	1	9
TTK	0.846857	/	/	0.529101	/	2													0
TULP4	0.755446	/	0.487352	/	/	2		1						1					2
TYMS	/	/	/	0.549451	0.32	2													0
UHMK1	/	/	0.528933	0.490196	/	2													0
XIAP	0.835644	/	0.593065	/	/	2													0
ZBTB16	0.841579	0.667088	/	/	/	2													0
ZBTB34	0.858613	/	0.552863	/	/	2													0
ZNF322A	0.799384	/	0.660482	/	/	2													0
ZNF852	0.840017	0.590664	/	/	/	2													0
ZNRF2	0.795989	0.349944	/	/	/	2		1						1			1	1	4
Note 1: Human skin keratinocyte HaCaT and HNSCC cell 1386Ln were treated with either miR-100 or control mimic and differential expression analysis was carried out using Affymetrix GeneChip HuGene 1.0 ST arrays. The data was processed using Robust Multi-array Analysis (RMA), and the down-regulated gene was defined as a gene with a microRNA-induced expressional change equal or less than the known t…
Note 2: Microarray data on C4-2 prostate cancer cells treated with either miR-99a or control (GEO accession GSE26332) [Cancer Res (2011) 71: 1313-1324], and processed using Robust Multi-array Analysis (RMA). The down-regulated gene was defined as a gene with a microRNA-induced expressional change equal or less than the known target gene mTOR (fold difference = 0.67).
Note 3: Microarray data on SCC29 cells treated with either miR-100 or control was obtained from Henson et al 2009 study [Genes Chromosomes Cancer 48: 569-582]
Note 4: Microarray data on 4T1 cells treated with either miR-100 or control was obtained from Gebeshuber et al 2012 [Oncogene, Epub ahead of print: 2012 Aug 27].
Note 5: The candidate targets of miR-100 were predicted using a collection of 12 bioinformatics tools, including DIANAmT, miRanda, microCosm, miRDB, miRWalk, RNAhybrid, PicTar (4-way), PicTar (5-way), PITA, RNA22, TargetScan5.1, and TargetScanHuman 6.2.
Note 6: Red font: known target genes of miR-99 family; Bold font: candidate genes selected for further confirmation experiments and functional analyses
